# Supplementary material for: Determinants of bone damage: An ex-vivo study on porcine vertebrae
Source: PLoS One. 2018 Aug 16;13(8):e0202210. doi: 10.1371/journal.pone.0202210 (PMC6095531; doi:10.1371/journal.pone.0202210)
Supplement: S1 Table — (XLS) [file pone.0202210.s001.xls]

## Sheet: Foglio1
Name	Diameter	Length	Location	Porcine	DEXA_scan_name_whole_vertebra	BMD_whole_vertebra	TBS_whole_vertebra	BSlumbar0_9_whole_vertebra	BSlumbar1_0_whole_vertebra	BSlumbar1_1_whole_vertebra	DEXA_scan_name_pre	vBMD_pre	BMD_pre	TBS_pre	BSlumbar0_9_pre	BSlumbar1_0_pre	BSlumbar1_pre	DEXA_scan_name_post	vBMD_post	BMD_post	TBS_post	BSlumbar0_9_post	BSlumbar1_0_post	BSlumbar1_post	BMD_diff	TBS_diff	BSlumbar0_9_diff	BSlumbar1_0_diff	Length_before	Length_after	Level_strain	Damage_test_name	CT_Scan_set_number	CT_Scan_subnumber	Group	Area	E	E_damaged	damage	plastic_strain	strain_level	yield_strain	yield_stress	ult_strain	ult_stress	energy	strain_rate	stroke_rate	BV
porcine_SP1_L1_1	13.78	30.86	L1	SP1	A0907161M	1.337	1.681	0.655726	1.78	1.61	A1007161G	0.513714	0.494	1.145	0.568029	1.87	1.559	A1107162E	0.441614	0.455	0.517	0.728661	2.13	1.83411	0.0789474	0.548472	0.160632	0.26	24.93	24.33	4	19	3	2	1	140.314	1558.35	647.979	0.58419	2.8858	4.9758	1.31	17.2977	1.8158	18.3271	0.759252	0.00023191	0.00486592	1598.39
porcine_SP1_L2_1	13.68	29.59	L2	SP1	A0907161M	1.322	1.679	0.625714	1.71	1.56	A1007161D	0.339399	0.373	1.249	1.63581	3.2	2.38895	A1107162B	0.354868	0.39	0.569	1.18224	2.49	2.2649	-0.0455764	0.544436	-0.453571	-0.71	23.95		4		3	1	1	136.627	1384.15	404.006	0.708119	3.40467	5.02467	0.99	10.9348	1.54467	14.9119	0.48319	0.000238823	0.00486244	1294.24
porcine_SP1_L3_1	13.69	30.96	L3	SP1	A0907161M	1.26	1.656	0.819762	1.89	1.7	A1007161J	0.347589	0.382	1.313	1.629	3.08	2.17016	A1107162E	0.353048	0.388	0.353	1.39416	2.81	2.19639	-0.0157068	0.73115	-0.234847	-0.27	24.43	24.45	4	10	1	2	1	140.559	2172.03	462.002	0.787295	2.6278	4.9678	1.03	18.0279	1.2978	18.4803	0.703056	0.000316436	0.00480982	1312.56
porcine_SP1_L4_1	13.74	30.38	L4	SP1	A0907161M	1.177	1.628	0.996148	2	1.82	A1007161G	0.427402	0.411	1.096	1.18458	2.89	2.17644	A11071624	0.435721	0.419	0.481	0.859733	2.45	2.09631	-0.0194647	0.561131	-0.324849	-0.44	24.61		2	71	2	3	3	133.235	1535.79	1042.36	0.321291	0.559142	1.92914	1.2	15.3579			0.223912	0.000155542	0.00476786	1316.35
[truncated: 53 more columns]

## Sheet: Sheet2
Name	Diameter	Length	Location	Porcine	BMD_whole_vertebra	TBS_whole_vertebra	BMD_pre	TBS_pre	BMD_post	TBS_post	Level_strain	Group	Area	E	E_damaged	damage	plastic_strain	yield_strain	yield_stress	ult_strain	ult_stress	energy	strain_rate	BV	TV	BVTV	BS	BSBV	BSTV	TbTh_mean	TbTh_sd	TbSp_mean	TbSp_sd	SMI	DA	v1_1	v1_2	v1_3	v2_1	v2_2	v2_3	v3_1	v3_2	v3_3	D1	D2	D3	D1_n	D2_n
porcine_SP1_L1_1	13.8	30.9	L1	SP1	1.337	1.681	0.494	1.145	0.455	0.517	4	1	140.3	1558.4	648	0.584	2.89	1.31	17.3	1.82	18.3	0.759	0.000232	1598.4	3296.7	0.485	14892.3	9.3	4.5	0.257	0.064	0.41	0.127	-0.263	0.656	0.011	-0.789	-0.614	-0.028	-0.614	0.789	-1	0.008	-0.029	10.105	23.356	29.393	0.482	1.115
porcine_SP1_L2_1	13.7	29.6	L2	SP1	1.322	1.679	0.373	1.249	0.39	0.569	4	1	136.6	1384.1	404	0.708	3.4	0.99	10.9	1.54	14.9	0.483	0.000239	1294.2	2903.3	0.446	13276	10.3	4.6	0.245	0.059	0.134	0.047	0.342	0.636	0.001	-0.111	-0.994	0.053	0.992	-0.11	-0.999	0.052	-0.007	10.775	22.423	29.61	0.515	1.071
porcine_SP1_L3_1	13.7	31	L3	SP1	1.26	1.656	0.382	1.313	0.388	0.353	4	1	140.6	2172	462	0.787	2.63	1.03	18	1.3	18.5	0.703	0.000316	1312.6	3018.5	0.435	14419.3	11	4.8	0.224	0.05	0.431	0.144	0.597	0.682	-0.052	0.98	0.194	0.015	0.195	-0.981	0.999	0.048	0.025	10.662	26.689	33.556	0.451	1.129
porcine_SP1_L4_1	13.7	30.4	L4	SP1	1.177	1.628	0.411	1.096	0.419	0.481	2	3	133.2	1535.8	1042.4	0.321	0.56	1.2	15.4			0.224	0.000156	1316.4	2978.1	0.442	13787.1	10.5	4.6	0.248	0.091	0.426	0.154	0.73	0.525	-0.058	0.128	-0.99	0.072	-0.989	-0.132	0.996	0.079	-0.048	13.094	24.442	27.54	0.604	1.127
[truncated: 28 more columns]
